# Supplementary material for: Identification of Novel Adenylyl Cyclase 5 (AC5) Signaling Networks in D1 and D2 Medium Spiny Neurons using Bimolecular Fluorescence Complementation Screening
Source: Cells. 2019 Nov 19;8(11):1468. doi: 10.3390/cells8111468 (PMC6912275; doi:10.3390/cells8111468)
Supplement: Supplementary file 1 [file cells-08-01468-s001.zip]

Archive with 1 entries (1 files):
- cells-637745-SI.7z
